# Supplementary material for: Intensity-Based Estimation of Monomeric Brightness for Fluorescent Proteins
Source: Int J Mol Sci. 2025 Dec 2;26(23):11678. doi: 10.3390/ijms262311678 (PMC12691995; doi:10.3390/ijms262311678)
Supplement: Supplementary file 1 [file ijms-26-11678-s001.zip]

Archive with 1 entries (1 files):
- ijms-3931452-supplementary.pdf
